# Supplementary material for: Insight into the Contributions of Surface Oxygen Vacancies on the Promoted Photocatalytic Property of Nanoceria
Source: Nanomaterials (Basel). 2021 Apr 29;11(5):1168. doi: 10.3390/nano11051168 (PMC8145243; doi:10.3390/nano11051168)
Supplement: Supplementary file 1 [file nanomaterials-11-01168-s001.zip]

Archive with 1 entries (1 files):
- nanomaterials-1180013 SI updated.pdf
